# Supplementary material for: Diagnosis and Treatment of Children with a Radiological Fat Pad Sign without Visible Elbow Fracture Vary Widely: An International Online Survey and Development of an Objective Definition
Source: Children (Basel). 2022 Jun 25;9(7):950. doi: 10.3390/children9070950 (PMC9319871; doi:10.3390/children9070950)
Supplement: Supplementary file 1 [file children-09-00950-s001.zip]

Archive with 1 entries (1 files):
- children-1772478-supplementary.pdf
